# Supplementary material for: Pyridoxal and Salicylaldehyde Derivatives: Synthesis, Characterization, and Antifungal Potential Against Opportunistic Yeast Pathogens
Source: Molecules. 2025 Mar 5;30(5):1165. doi: 10.3390/molecules30051165 (PMC11901757; doi:10.3390/molecules30051165)
Supplement: Supplementary file 1 [file molecules-30-01165-s001.zip]

Archive with 1 entries (1 files):
- molecules-3480259-supplementary.pdf
